# Supplementary material for: Distribution of α-synuclein in the spinal cord and dorsal root ganglia in an autopsy cohort of elderly persons
Source: Acta Neuropathol Commun. 2015 Sep 15;3:57. doi: 10.1186/s40478-015-0236-9 (PMC4571135; doi:10.1186/s40478-015-0236-9)
Supplement: Additional file 1: Table S1. — Clinicopathological characteristics of 265 subjects with LBAS. (XLSX 12 kb) [file 40478_2015_236_MOESM1_ESM.xlsx]

## Sheet: Table S2
	Additional file 1: Table S1
	Clinicopathological characteristics of 265 subjects with LBAS
	Clinicopathological diagnosis	Number of patients	Agea	F/M
	Alzheimer's diseaseb	46	85.2 (8.4)	23/23
	Symptomatic Lewy body diseasec	36	84.2 (7.2)	14/22
	Symptomatic cerebral vascular disease	33	83.2 (10.4)	15/18
	Vascular dementia	10	84.2 (6.8)	5/5
	Dementia with argyrophilic grain	9	89.9 (6.2)	6/3
	NFTDd	5	90.4 (12.6)	3/2
	Progressive supranuclear palsy	3	88.0 (4.0)	1/2
	Corticobasal degeneration	2	85.5	2/0
	Amyotrophic lateral sclerosis	2	72.5	2/0
	Othere	29	81.1 (7.3)	14/15
	Overlapf	24	87.5 (7.6)	12/12
	Pathologically unremarkable changesg	66	81.6 (9.2)	24/42
	Total	265	83.8 (8.7)	121/144
	LBAS, Lewy body–related α-synucleinopathy; F/M, female/male; NFTD, neurofibrillary tangle-predominant dementia.
	a Mean (SD).
	b Patients with clinically evident dementia and Alzheimer pathology (Braak amyloid stage = 3 and Braak NFT stage ≧ 5), or patients with dementia that could only be explained by Alzheimer pathology even at a mild stage (amyloid stage = 2 and NFT stage ≧ 3, or amyloid stage = 3 and NFT stage = 3).
	c Including Parkinson's disease, Parkinson's disease with dementia, Dementia with Lewy bodies.
	d Patients whose dementia was clinically evident and showed NFT-dominant pathology (amyloid stage ≦ 1, NFT stage ≧ 3).
	e Including subdural hematoma (n = 5), brain tumor (n = 8), meningitis (n = 2), traumatic contusion (n = 2), diffuse neurofibrillary tangles with calcification (n = 2), hemosiderosis (n = 1), hippocampal sclerosis (n = 1), frontotemporal lobar degeneration-TDP43 (n = 1), Machado–Joseph disease (n = 1), progressive multifocal leukoencephalopathy (n = 1), Creutzfeldt–Jakob disease (n = 1), brain ab…
	f Comorbid subjects with two or more neurodegenerative diseases such as Alzheimer's disease plus Parkinson's disease or Parkinson's disease plus dementia with argyrophilic grain.
	g Including pathologically proven asymptomatic cerebral vascular diseases.
